# Supplementary material for: Multi-proxy analysis of El Olivar camelids (1,090-1,440 cal AD): Evaluating the presence of llamas (Lama glama, Linnaeus 1758) in the Semiarid North of Chile before the arrival of the Inca
Source: PLoS One. 2025 May 28;20(5):e0323497. doi: 10.1371/journal.pone.0323497 (PMC12118933; doi:10.1371/journal.pone.0323497)
Supplement: S1 File — Data taken from González et al. [19]. (XLSX) [file pone.0323497.s001.xlsx]

## Sheet: S1 File
Burial/ Context	Sample	Lab Code OxA-	14C yr	±	cal AD (SHCal 20)	% marine diet	cal AD (SHCal 20/Marine20), ∆R MRE -55 ± 25, % marine diet (10% error) (95,4%)	Modelled dates using 1536 as ante quem
Individual 003	Human 003	40809	968	19	-	37.6	1164-1385	1180-1384
Individual 149	Human 149	39784	948	18	-	58.3	1269-1439	1269-1436
Individual 137	Camelid 029	40818	902	19	1155-1224	-	-	-
Individual 094	Human 094	40202	900	19	-	85.4	1338-1633	1339-1538
Individual 166	Camelid 033	40088	893	17	1157-1225	-	-	-
Individual 009	Camelid 004	40815	892	19	1156-1227	-	-	-
Individual 194	Human 194	39719	869	19	-	51.9	1290-1450	1290-1450
Individual 111	Camelid 022	40090	856	17	1187-1273	-	-	-
Individual 187	Human 187	41000	853	17	-	49.8	1292-1451	1224-1383
Individual 032	Human 032	39780	850	19	-	77.6	1392-1644	1398-1538
Secondary burial 020	Human bone (b)	40422	834	18	-	71.6	1322-1629	1396-1538
Individual 122	Human 122	39785	831	18	-	78.2	1405-1647	1412-1538
Individual 165	Human 165	40997	831	17	-	52.8	1301-1489	1304-1485
Individual 084	Human 084	40989	817	17	-	23.9	1272-1405	1272-1404
Individual 004	Camelid 003	X-3120-7	816	18	1224-1280	-	-	-
Secondary burial 041	Human bone	41014	810	17	-	49.9	1293-1465	1317-1493
Individual 074	Human 074	39716	797	19	-	65.1	1396-1633	1400-1538
Secondary burial 003	Human bone	40084	782	17	-	60.5	1327-1628	1401-1532
Individual 024	Human 024	39786	766	18	-	60.3	1401-1626	1406-1535
Secondary burial 009	Human bone	41005	766	17	-	48.3	1302-1526	1326-1516
Individual 058	Human 058	X-3057-37	758	20	-	54.6	1392-1621	1397-1532
Individual 099	Human 099	40991	757	17	-	59.1	1405-1626	1409-1534
Individual 029	Human 029 (a)	39782	756	19	-	65.9	1416-1645	1425-1538
Individual 041	Human 041	40813	749	19	-	57.8	1405-1626	1410-1534
Individual 191	Human 191	41001	746	17	-	61.3	1415-1637	1421-1538
Individual 123	Human 123	40992	745	17	-	47.5	1325-1614	1330-1530
Secondary burial 004	Human bone	41003	745	19	-	52.7	1324-1620	1401-1531
Secondary burial 022	Human bone	41006	742	17	-	53.5	1327-1624	1415-1502
Individual 020	Human 020	40811	740	19	-	64.8	1425-1652	1431-1538
Individual 082	Human 082	39718	739	19	-	53.4	1401-1622	1405-1530
Individual 183	Human 183	40999	735	17	-	49.2	1393-1617	1397-1530
Secondary burial 001	Human bone	41002	735	18	-	54	1394-1635	1410-1538
Individual 142	Human 142 (a)	40993	733	17	-	50.5	1398-1618	1401-1530
Individual 077	Human 077	40814	729	19	-	63	1426-1652	1433-1538
Individual 169	Human 169	39717	723	19	-	58.3	1420-1640	1426-1538
Individual 156	Human 156	40995	721	17	-	62.5	1430-1652	1435-1538
Layer A-C2 (shell midden)	Camelid calcaneus	40883	719	20	1283-1385	-	-	-
Secondary burial 027	Human bone	40082	715	17	-	57.7	1420-1633	1406-1531
Individual 208	Camelid 057	39752	702	19	1288-1389	-	-	-
Individual 025	Camelid phalanx	40877	701	20	1288-1390	-	-	-
Individual 163	Human 163	40996	698	17	-	56.6	1430-1645	1436-1538
Individual 135	Camelid phalanx	40879	697	20	1288-1391	-	-	-
Individual 034	Human 034	39781	691	18	-	66.2	1447-1690	1454-1538
Secondary burial 033	Human bone	40083	690	17	-	67.9	1440-1695	1456-1538
Individual 151	Camelid 027 (a)	40873	685	20	1292-1393	-	-	-
Individual 177	Human 177	40998	684	17	-	34.3	1323-1613	1330-1516
Individual 064	Camelid 012	40816	682	19	1294-1393	-	-	-
Individual 207	Camelid 052	40819	679	19	1295-1394	-	-	-
Individual 138	Human 138	X-3057-35	678	19	-	68.8	1453-1753	1460-1538
Secondary burial 007	Human bone	41004	676	17	-	66.7	1447-1746	1458-1538
Individual 214	Camelid 059	40876	674	22	1296-1395	-	-	-
Individual 076	Camelid 016	40089	670	17	1298-1395	-	-	-
Individual 186	Camelid 043 (b)	39754	662	19	1300-1398	-	-	-
Individual 132	Camelid 025	40086	661	17	1302-1398	-	-	-
Individual 063	Camelid phalanx	40878	660	20	1300-1399	-	-	-
Individual 186	Camelid 043 (a)	39753	654	19	1303-1400	-	-	-
Individual 013	Human 013 (b)	40118	652	22	1302-1401	-	-	-
Individual 151	Camelid 027 (b)	40874	651	20	1305-1401	-	-	-
Individual 164	Camelid 020	40817	649	18	1311-1402	-	-	-
Individual 196	Camelid 055	40875	649	21	1305-1402	-	-	-
Individual 092	Human 092	40990	641	17	-	71.4	1489-1812	1469-1538
Individual 013	Human 013 (a)	40081	638	17	-	67.7	1483-1799	1467-1538
Individual 027	Human 027	40812	634	19	-	47.8	1444-1651	1447-1538
Individual 005	Human 005	40810	625	19	-	69.4	1488-1816	1471-1538
Individual 127	Camelid 023	40087	612	17	1322-1414	-	-	-
Individual 197	Camelid phalanx	40880	505	20	1421-1455	-	-	-
S1 File. 14C dating in remains of humans and camelids from the El Olivar site. Data taken from González et al. [19].
