# Supplementary material for: Multi-proxy analysis of El Olivar camelids (1,090-1,440 cal AD): Evaluating the presence of llamas (Lama glama, Linnaeus 1758) in the Semiarid North of Chile before the arrival of the Inca
Source: PLoS One. 2025 May 28;20(5):e0323497. doi: 10.1371/journal.pone.0323497 (PMC12118933; doi:10.1371/journal.pone.0323497)
Supplement: S2 File — The specimen used as a standard for LSI analysis is marked in black, and the camelids with polydactyly are indicated in grey. (XLSX) [file pone.0323497.s002.xlsx]

## Sheet: S2 File
Code	Provenance	Country	Taxa	South latitude	Camelid number	GL	Bp	Dp	Bd	Dd	References
33.61.1	-	-	Lama glama	-	-	75.84	20.65	20.95	17.7	18.01	Izeta, A, Otaola C, Gasco A. Osteometría de falanges proximales de camélidos sudamericanos modernos: Variabilidad, estándares métricos y su importancia como conjunto comparativo para la interpretación de restos hallados en contextos arqueológicos. Revista del Museo de Antropología. 2009; 2:169-180.
33.61.2	-	-	Lama glama	-	-	74.49	20.43	20.87	18.46	18.69	Izeta, A, Otaola C, Gasco A. Osteometría de falanges proximales de camélidos sudamericanos modernos: Variabilidad, estándares métricos y su importancia como conjunto comparativo para la interpretación de restos hallados en contextos arqueológicos. Revista del Museo de Antropología. 2009; 2:169-180.
33.61.3	-	-	Lama glama	-	-	74.41	21.29	20.55	18.13	17.23	Izeta, A, Otaola C, Gasco A. Osteometría de falanges proximales de camélidos sudamericanos modernos: Variabilidad, estándares métricos y su importancia como conjunto comparativo para la interpretación de restos hallados en contextos arqueológicos. Revista del Museo de Antropología. 2009; 2:169-180.
33.62.1	-	-	Lama glama	-	-	69.37	19.34	18.6	16.66	16.11	Izeta, A, Otaola C, Gasco A. Osteometría de falanges proximales de camélidos sudamericanos modernos: Variabilidad, estándares métricos y su importancia como conjunto comparativo para la interpretación de restos hallados en contextos arqueológicos. Revista del Museo de Antropología. 2009; 2:169-180.
33.62.2	-	-	Lama glama	-	-	69.67	19.87	18.13	16.76	16.11	Izeta, A, Otaola C, Gasco A. Osteometría de falanges proximales de camélidos sudamericanos modernos: Variabilidad, estándares métricos y su importancia como conjunto comparativo para la interpretación de restos hallados en contextos arqueológicos. Revista del Museo de Antropología. 2009; 2:169-180.
33.62.3	-	-	Lama glama	-	-	69.68	19.95	18.56	16.88	15.95	Izeta, A, Otaola C, Gasco A. Osteometría de falanges proximales de camélidos sudamericanos modernos: Variabilidad, estándares métricos y su importancia como conjunto comparativo para la interpretación de restos hallados en contextos arqueológicos. Revista del Museo de Antropología. 2009; 2:169-180.
33.62.4	-	-	Lama glama	-	-	69.4	19.1	18.47	16.05	15.98	Izeta, A, Otaola C, Gasco A. Osteometría de falanges proximales de camélidos sudamericanos modernos: Variabilidad, estándares métricos y su importancia como conjunto comparativo para la interpretación de restos hallados en contextos arqueológicos. Revista del Museo de Antropología. 2009; 2:169-180.
L148-3	Catamarca	Argentina	Lama glama	28	-	75.4	21.8	19.4	17.9	18	Izeta, A, Otaola C, Gasco A. Osteometría de falanges proximales de camélidos sudamericanos modernos: Variabilidad, estándares métricos y su importancia como conjunto comparativo para la interpretación de restos hallados en contextos arqueológicos. Revista del Museo de Antropología. 2009; 2:169-180.
L148-4	Catamarca	Argentina	Lama glama	28	-	76.3	21.9	18.3	17.7	15.7	Izeta, A, Otaola C, Gasco A. Osteometría de falanges proximales de camélidos sudamericanos modernos: Variabilidad, estándares métricos y su importancia como conjunto comparativo para la interpretación de restos hallados en contextos arqueológicos. Revista del Museo de Antropología. 2009; 2:169-180.
L151-1	Catamarca	Argentina	Lama glama	28	-	78.65	24.08	22.68	17.39	16.15	Izeta, A, Otaola C, Gasco A. Osteometría de falanges proximales de camélidos sudamericanos modernos: Variabilidad, estándares métricos y su importancia como conjunto comparativo para la interpretación de restos hallados en contextos arqueológicos. Revista del Museo de Antropología. 2009; 2:169-180.
L151-2	Catamarca	Argentina	Lama glama	28	-	79.31	22.05	20.91	17.64	15.74	Izeta, A, Otaola C, Gasco A. Osteometría de falanges proximales de camélidos sudamericanos modernos: Variabilidad, estándares métricos y su importancia como conjunto comparativo para la interpretación de restos hallados en contextos arqueológicos. Revista del Museo de Antropología. 2009; 2:169-180.
IL1	Jesús de Machaca	Bolivia	Lama glama	16	-	68.6	20.8	18.1	18.6	15.7	Izeta, A, Otaola C, Gasco A. Osteometría de falanges proximales de camélidos sudamericanos modernos: Variabilidad, estándares métricos y su importancia como conjunto comparativo para la interpretación de restos hallados en contextos arqueológicos. Revista del Museo de Antropología. 2009; 2:169-180.
IL2	Jesús de Machaca	Bolivia	Lama glama	16	-	69.1	21.2	19.6	18.7	15.6	Izeta, A, Otaola C, Gasco A. Osteometría de falanges proximales de camélidos sudamericanos modernos: Variabilidad, estándares métricos y su importancia como conjunto comparativo para la interpretación de restos hallados en contextos arqueológicos. Revista del Museo de Antropología. 2009; 2:169-180.
IL3	Jesús de Machaca	Bolivia	Lama glama	16	-	69.3	20.7	19.1	18.5	16.7	Izeta, A, Otaola C, Gasco A. Osteometría de falanges proximales de camélidos sudamericanos modernos: Variabilidad, estándares métricos y su importancia como conjunto comparativo para la interpretación de restos hallados en contextos arqueológicos. Revista del Museo de Antropología. 2009; 2:169-180.
IL4	Jesús de Machaca	Bolivia	Lama glama	16	-	68.3	21.8	19.3	18.5	16.1	Izeta, A, Otaola C, Gasco A. Osteometría de falanges proximales de camélidos sudamericanos modernos: Variabilidad, estándares métricos y su importancia como conjunto comparativo para la interpretación de restos hallados en contextos arqueológicos. Revista del Museo de Antropología. 2009; 2:169-180.
DA-4	Antofagasta	Chile	Lama glama	23	-	77.35	23.66	22.36	19.66	18.99	Universidad de Chile
DA-6	Antofagasta	Chile	Lama glama	23	-	73.72	22.56	21.96	18.15	18.93	Universidad de Chile
DA-43	San Pedro de Atacama	Chile	Lama glama	22	-	75.93	23.48	22.85	17.12	17.05	Universidad de Chile
MLP-G1	Patagonia	Argentina	Lama guanicoe	41	-	75	22	21	19	17	Izeta, A, Otaola C, Gasco A. Osteometría de falanges proximales de camélidos sudamericanos modernos: Variabilidad, estándares métricos y su importancia como conjunto comparativo para la interpretación de restos hallados en contextos arqueológicos. Revista del Museo de Antropología. 2009; 2:169-180.
MLP-G2	Patagonia	Argentina	Lama guanicoe	41	-	75	22	20	19	17	Izeta, A, Otaola C, Gasco A. Osteometría de falanges proximales de camélidos sudamericanos modernos: Variabilidad, estándares métricos y su importancia como conjunto comparativo para la interpretación de restos hallados en contextos arqueológicos. Revista del Museo de Antropología. 2009; 2:169-180.
MLP-G3	Patagonia	Argentina	Lama guanicoe	41	-	73	23	19	19	17	Izeta, A, Otaola C, Gasco A. Osteometría de falanges proximales de camélidos sudamericanos modernos: Variabilidad, estándares métricos y su importancia como conjunto comparativo para la interpretación de restos hallados en contextos arqueológicos. Revista del Museo de Antropología. 2009; 2:169-180.
MLP-G4	Patagonia	Argentina	Lama guanicoe	41	-	85	23	22	20	18	Izeta, A, Otaola C, Gasco A. Osteometría de falanges proximales de camélidos sudamericanos modernos: Variabilidad, estándares métricos y su importancia como conjunto comparativo para la interpretación de restos hallados en contextos arqueológicos. Revista del Museo de Antropología. 2009; 2:169-180.
MLP-G5	Patagonia	Argentina	Lama guanicoe	41	-	74	24	19	19	17	Izeta, A, Otaola C, Gasco A. Osteometría de falanges proximales de camélidos sudamericanos modernos: Variabilidad, estándares métricos y su importancia como conjunto comparativo para la interpretación de restos hallados en contextos arqueológicos. Revista del Museo de Antropología. 2009; 2:169-180.
MLP-G6	Patagonia	Argentina	Lama guanicoe	41	-	75	22	21	19	15	Izeta, A, Otaola C, Gasco A. Osteometría de falanges proximales de camélidos sudamericanos modernos: Variabilidad, estándares métricos y su importancia como conjunto comparativo para la interpretación de restos hallados en contextos arqueológicos. Revista del Museo de Antropología. 2009; 2:169-180.
G149-4	Catamarca	Argentina	Lama guanicoe	28	-	72.8	21.5	18.1	17.8	16.7	Izeta, A, Otaola C, Gasco A. Osteometría de falanges proximales de camélidos sudamericanos modernos: Variabilidad, estándares métricos y su importancia como conjunto comparativo para la interpretación de restos hallados en contextos arqueológicos. Revista del Museo de Antropología. 2009; 2:169-180.
G149-5	Catamarca	Argentina	Lama guanicoe	28	-	71.9	21.5	18.4	18.7	16.3	Izeta, A, Otaola C, Gasco A. Osteometría de falanges proximales de camélidos sudamericanos modernos: Variabilidad, estándares métricos y su importancia como conjunto comparativo para la interpretación de restos hallados en contextos arqueológicos. Revista del Museo de Antropología. 2009; 2:169-180.
G149-6	Catamarca	Argentina	Lama guanicoe	28	-	71.7	22.2	18.5	18.7	16.7	Izeta, A, Otaola C, Gasco A. Osteometría de falanges proximales de camélidos sudamericanos modernos: Variabilidad, estándares métricos y su importancia como conjunto comparativo para la interpretación de restos hallados en contextos arqueológicos. Revista del Museo de Antropología. 2009; 2:169-180.
G149-7	Catamarca	Argentina	Lama guanicoe	28	-	72.8	21.8	18.4	18.2	16.9	Izeta, A, Otaola C, Gasco A. Osteometría de falanges proximales de camélidos sudamericanos modernos: Variabilidad, estándares métricos y su importancia como conjunto comparativo para la interpretación de restos hallados en contextos arqueológicos. Revista del Museo de Antropología. 2009; 2:169-180.
G1100-1	Salta	Argentina	Lama guanicoe	24	-	71.32	19.65	18.37	17.58	16.29	Izeta, A, Otaola C, Gasco A. Osteometría de falanges proximales de camélidos sudamericanos modernos: Variabilidad, estándares métricos y su importancia como conjunto comparativo para la interpretación de restos hallados en contextos arqueológicos. Revista del Museo de Antropología. 2009; 2:169-180.
FPDG-1	San Juan	Argentina	Lama guanicoe	31	-	78.36	22.65	21.44	19.07	17.72	Izeta, A, Otaola C, Gasco A. Osteometría de falanges proximales de camélidos sudamericanos modernos: Variabilidad, estándares métricos y su importancia como conjunto comparativo para la interpretación de restos hallados en contextos arqueológicos. Revista del Museo de Antropología. 2009; 2:169-180.
FPDG-2	San Juan	Argentina	Lama guanicoe	31	-	75.9	22.04	21.02	18.64	18.38	Izeta, A, Otaola C, Gasco A. Osteometría de falanges proximales de camélidos sudamericanos modernos: Variabilidad, estándares métricos y su importancia como conjunto comparativo para la interpretación de restos hallados en contextos arqueológicos. Revista del Museo de Antropología. 2009; 2:169-180.
FPDG-3	San Juan	Argentina	Lama guanicoe	31	-	77.72	22.67	20.53	19.2	18.37	Izeta, A, Otaola C, Gasco A. Osteometría de falanges proximales de camélidos sudamericanos modernos: Variabilidad, estándares métricos y su importancia como conjunto comparativo para la interpretación de restos hallados en contextos arqueológicos. Revista del Museo de Antropología. 2009; 2:169-180.
DA-10	Región de Magallanes	Chile	Lama guanicoe	53	-	68.28	22.23	19.79	17.83	17.88	Universidad de Chile
DA-56	Alto Maipo	Chile	Lama guanicoe	33	-	77.86	23.78	20.89	18.51	18.54	Universidad de Chile
DA-59	Alto Maipo	Chile	Lama guanicoe	33	-	78.4	22.74	21.58	18.63	18.35	Universidad de Chile
DA-58	Alto Maipo	Chile	Lama guanicoe	33	-	77.75	23.13	20.09	18.76	18.12	Universidad de Chile
DA-57	Alto Maipo	Chile	Lama guanicoe	33	-	74.24	22.53	20.66	18.69	17.84	Universidad de Chile
MF3	Córdoba	Argentina	Lama guanicoe	31	-	81.06	23.08	21.82	19.07	17.42	Costa T, Barri F. Lama guanicoe remains from the Chaco ecoregion (Córdoba, Argentina): an osteological approach to the characterization of a relict wild population. PLoS ONE 2018; 13(4):e0194727. doi: 10.1371/journal.pone.0194727.
CF1	Córdoba	Argentina	Lama guanicoe	31	-	87.73	23.95	22.71	21.14	18.53	Costa T, Barri F. Lama guanicoe remains from the Chaco ecoregion (Córdoba, Argentina): an osteological approach to the characterization of a relict wild population. PLoS ONE 2018; 13(4):e0194727. doi: 10.1371/journal.pone.0194727.
CF2	Córdoba	Argentina	Lama guanicoe	31	-	88.26	23.56	22.26	21.41	19.06	Costa T, Barri F. Lama guanicoe remains from the Chaco ecoregion (Córdoba, Argentina): an osteological approach to the characterization of a relict wild population. PLoS ONE 2018; 13(4):e0194727. doi: 10.1371/journal.pone.0194727.
CF4	Córdoba	Argentina	Lama guanicoe	31	-	81.31	22.44	21.32	20.67	17.54	Costa T, Barri F. Lama guanicoe remains from the Chaco ecoregion (Córdoba, Argentina): an osteological approach to the characterization of a relict wild population. PLoS ONE 2018; 13(4):e0194727. doi: 10.1371/journal.pone.0194727.
CF5	Córdoba	Argentina	Lama guanicoe	31	-	81.28	22.85	21.91	20.24	17.48	Costa T, Barri F. Lama guanicoe remains from the Chaco ecoregion (Córdoba, Argentina): an osteological approach to the characterization of a relict wild population. PLoS ONE 2018; 13(4):e0194727. doi: 10.1371/journal.pone.0194727.
CF6	Córdoba	Argentina	Lama guanicoe	31	-	80.97	23.05	20.81	19.47	17.63	Costa T, Barri F. Lama guanicoe remains from the Chaco ecoregion (Córdoba, Argentina): an osteological approach to the characterization of a relict wild population. PLoS ONE 2018; 13(4):e0194727. doi: 10.1371/journal.pone.0194727.
CF7	Córdoba	Argentina	Lama guanicoe	31	-	83.44	22.37	21.75	19.85	18.24	Costa T, Barri F. Lama guanicoe remains from the Chaco ecoregion (Córdoba, Argentina): an osteological approach to the characterization of a relict wild population. PLoS ONE 2018; 13(4):e0194727. doi: 10.1371/journal.pone.0194727.
CF8	Córdoba	Argentina	Lama guanicoe	31	-	82.89	22.17	21.97	19.87	17.06	Costa T, Barri F. Lama guanicoe remains from the Chaco ecoregion (Córdoba, Argentina): an osteological approach to the characterization of a relict wild population. PLoS ONE 2018; 13(4):e0194727. doi: 10.1371/journal.pone.0194727.
CF16	Córdoba	Argentina	Lama guanicoe	31	-	86.07	21.9	21.78	19.03	18.44	Costa T, Barri F. Lama guanicoe remains from the Chaco ecoregion (Córdoba, Argentina): an osteological approach to the characterization of a relict wild population. PLoS ONE 2018; 13(4):e0194727. doi: 10.1371/journal.pone.0194727.
CF20	Córdoba	Argentina	Lama guanicoe	31	-	84.47	21.6	21.27	17.56	19.06	Costa T, Barri F. Lama guanicoe remains from the Chaco ecoregion (Córdoba, Argentina): an osteological approach to the characterization of a relict wild population. PLoS ONE 2018; 13(4):e0194727. doi: 10.1371/journal.pone.0194727.
PE-1	Salar de Pedernales	Chile	Lama guanicoe	26	-	68.26	19.57	17.87	16.72	15.21	This article
PE-1	Salar de Pedernales	Chile	Lama guanicoe	26	-	68.26	20.67	18.59	16.44	14.99	This article
Lg-14	Ccascile	Perú	L. g. cacsilensis	14	-	71.95	19.93	19.48	17.22	16.02	Gasco A, Paiva J. Variabilidad métrica en guanacos de los Andes centrales. Aportes osteométricos para el estatus subespecífico de L. g. cacsilensis. Anales de Arqueología y Etnología. 2023; 78(2):51-70.
Lg-14	Ccascile	Perú	L. g. cacsilensis	14	-	71.25	19.33	19.44	16.62	16.47	Gasco A, Paiva J. Variabilidad métrica en guanacos de los Andes centrales. Aportes osteométricos para el estatus subespecífico de L. g. cacsilensis. Anales de Arqueología y Etnología. 2023; 78(2):51-70.
BG-01	Vallenar	Chile	Lama guanicoe	28	-	70.29	22.61	20.27	18.87	18.22	This article
BG-01	Vallenar	Chile	Lama guanicoe	28	-	70.39	23.11	20.32	18.94	18.01	This article
48,354.1	Buenos Aires	Argentina	Vicugna pacos	34	-	65.04	18.24	16.66	15.65	15.03	Izeta, A, Otaola C, Gasco A. Osteometría de falanges proximales de camélidos sudamericanos modernos: Variabilidad, estándares métricos y su importancia como conjunto comparativo para la interpretación de restos hallados en contextos arqueológicos. Revista del Museo de Antropología. 2009; 2:169-180.
48,354.2	Buenos Aires	Argentina	Vicugna pacos	34	-	66.04	18.86	16.72	16.25	15.05	Izeta, A, Otaola C, Gasco A. Osteometría de falanges proximales de camélidos sudamericanos modernos: Variabilidad, estándares métricos y su importancia como conjunto comparativo para la interpretación de restos hallados en contextos arqueológicos. Revista del Museo de Antropología. 2009; 2:169-180.
48,354.4	Buenos Aires	Argentina	Vicugna pacos	34	-	64.95	17.91	16.68	16.2	15.16	Izeta, A, Otaola C, Gasco A. Osteometría de falanges proximales de camélidos sudamericanos modernos: Variabilidad, estándares métricos y su importancia como conjunto comparativo para la interpretación de restos hallados en contextos arqueológicos. Revista del Museo de Antropología. 2009; 2:169-180.
48,354.5	Buenos Aires	Argentina	Vicugna pacos	34	-	66.01	18.08	16.81	15.43	14.99	Izeta, A, Otaola C, Gasco A. Osteometría de falanges proximales de camélidos sudamericanos modernos: Variabilidad, estándares métricos y su importancia como conjunto comparativo para la interpretación de restos hallados en contextos arqueológicos. Revista del Museo de Antropología. 2009; 2:169-180.
DA-2	Arica-Parinacota	Chile	Vicugna pacos	18	-	54.24	18.05	16.06	14.73	15.02	Universidad de Chile
DA-11	Arica-Parinacota	Chile	Vicugna pacos	18	-	61.85	19.32	16.63	14.61	14.75	Universidad de Chile
V999-10	Huanuco	Perú	Vicugna vicugna	9	-	56.3	16.9	14.5	13.4	12.8	Izeta, A, Otaola C, Gasco A. Osteometría de falanges proximales de camélidos sudamericanos modernos: Variabilidad, estándares métricos y su importancia como conjunto comparativo para la interpretación de restos hallados en contextos arqueológicos. Revista del Museo de Antropología. 2009; 2:169-180.
V999-11	Huanuco	Perú	Vicugna vicugna	9	-	60.7	17.5	16.3	14.6	13.7	Izeta, A, Otaola C, Gasco A. Osteometría de falanges proximales de camélidos sudamericanos modernos: Variabilidad, estándares métricos y su importancia como conjunto comparativo para la interpretación de restos hallados en contextos arqueológicos. Revista del Museo de Antropología. 2009; 2:169-180.
V999-12	Huanuco	Perú	Vicugna vicugna	9	-	61	17.6	16.1	15.1	15.1	Izeta, A, Otaola C, Gasco A. Osteometría de falanges proximales de camélidos sudamericanos modernos: Variabilidad, estándares métricos y su importancia como conjunto comparativo para la interpretación de restos hallados en contextos arqueológicos. Revista del Museo de Antropología. 2009; 2:169-180.
V999-14	Huanuco	Perú	Vicugna vicugna	9	-	62.2	17.8	16.3	14.1	13.2	Izeta, A, Otaola C, Gasco A. Osteometría de falanges proximales de camélidos sudamericanos modernos: Variabilidad, estándares métricos y su importancia como conjunto comparativo para la interpretación de restos hallados en contextos arqueológicos. Revista del Museo de Antropología. 2009; 2:169-180.
V999-5	Huanuco	Perú	Vicugna vicugna	9	-	53.8	15.3	14.2	13.6	10.6	Izeta, A, Otaola C, Gasco A. Osteometría de falanges proximales de camélidos sudamericanos modernos: Variabilidad, estándares métricos y su importancia como conjunto comparativo para la interpretación de restos hallados en contextos arqueológicos. Revista del Museo de Antropología. 2009; 2:169-180.
V999-6	Huanuco	Perú	Vicugna vicugna	9	-	54.9	15.4	13.9	13.5	10.6	Izeta, A, Otaola C, Gasco A. Osteometría de falanges proximales de camélidos sudamericanos modernos: Variabilidad, estándares métricos y su importancia como conjunto comparativo para la interpretación de restos hallados en contextos arqueológicos. Revista del Museo de Antropología. 2009; 2:169-180.
V999-7	Huanuco	Perú	Vicugna vicugna	9	-	56.1	17.4	14.1	13.1	13	Izeta, A, Otaola C, Gasco A. Osteometría de falanges proximales de camélidos sudamericanos modernos: Variabilidad, estándares métricos y su importancia como conjunto comparativo para la interpretación de restos hallados en contextos arqueológicos. Revista del Museo de Antropología. 2009; 2:169-180.
V999-8	Huanuco	Perú	Vicugna vicugna	9	-	55.5	14.3	15.1	14	13	Izeta, A, Otaola C, Gasco A. Osteometría de falanges proximales de camélidos sudamericanos modernos: Variabilidad, estándares métricos y su importancia como conjunto comparativo para la interpretación de restos hallados en contextos arqueológicos. Revista del Museo de Antropología. 2009; 2:169-180.
V999-9	Huanuco	Perú	Vicugna vicugna	9	-	61.7	17.9	16.1	14.1	13.1	Izeta, A, Otaola C, Gasco A. Osteometría de falanges proximales de camélidos sudamericanos modernos: Variabilidad, estándares métricos y su importancia como conjunto comparativo para la interpretación de restos hallados en contextos arqueológicos. Revista del Museo de Antropología. 2009; 2:169-180.
VS00	Jujuy	Argentina	Vicugna vicugna	24	-	53.5	16.7	15	14.4	13.2	Izeta, A, Otaola C, Gasco A. Osteometría de falanges proximales de camélidos sudamericanos modernos: Variabilidad, estándares métricos y su importancia como conjunto comparativo para la interpretación de restos hallados en contextos arqueológicos. Revista del Museo de Antropología. 2009; 2:169-180.
va1	Oruro	Bolivia	Vicugna vicugna	17	-	62.15	16.75	17.62	13.92	12.6	Izeta, A, Otaola C, Gasco A. Osteometría de falanges proximales de camélidos sudamericanos modernos: Variabilidad, estándares métricos y su importancia como conjunto comparativo para la interpretación de restos hallados en contextos arqueológicos. Revista del Museo de Antropología. 2009; 2:169-180.
va2	Oruro	Bolivia	Vicugna vicugna	17	-	62.31	16.74	17.52	13.92	12.36	Izeta, A, Otaola C, Gasco A. Osteometría de falanges proximales de camélidos sudamericanos modernos: Variabilidad, estándares métricos y su importancia como conjunto comparativo para la interpretación de restos hallados en contextos arqueológicos. Revista del Museo de Antropología. 2009; 2:169-180.
v3	Oruro	Bolivia	Vicugna vicugna	17	-	61.9	17.12	17.55	14.17	12.57	Izeta, A, Otaola C, Gasco A. Osteometría de falanges proximales de camélidos sudamericanos modernos: Variabilidad, estándares métricos y su importancia como conjunto comparativo para la interpretación de restos hallados en contextos arqueológicos. Revista del Museo de Antropología. 2009; 2:169-180.
va4	Oruro	Bolivia	Vicugna vicugna	17	-	62.92	16.74	17.18	13.8	12.21	Izeta, A, Otaola C, Gasco A. Osteometría de falanges proximales de camélidos sudamericanos modernos: Variabilidad, estándares métricos y su importancia como conjunto comparativo para la interpretación de restos hallados en contextos arqueológicos. Revista del Museo de Antropología. 2009; 2:169-180.
v1	San Juan	Argentina	Vicugna vicugna	31	-	62.6	18.55	16.95	15.7	13.95	Izeta, A, Otaola C, Gasco A. Osteometría de falanges proximales de camélidos sudamericanos modernos: Variabilidad, estándares métricos y su importancia como conjunto comparativo para la interpretación de restos hallados en contextos arqueológicos. Revista del Museo de Antropología. 2009; 2:169-180.
v2	San Juan	Argentina	Vicugna vicugna	31	-	61.7	17.95	15.55	14.85	13.75	Izeta, A, Otaola C, Gasco A. Osteometría de falanges proximales de camélidos sudamericanos modernos: Variabilidad, estándares métricos y su importancia como conjunto comparativo para la interpretación de restos hallados en contextos arqueológicos. Revista del Museo de Antropología. 2009; 2:169-180.
v6	San Juan	Argentina	Vicugna vicugna	31	-	61.3	18	16.7	14.4	13.8	Izeta, A, Otaola C, Gasco A. Osteometría de falanges proximales de camélidos sudamericanos modernos: Variabilidad, estándares métricos y su importancia como conjunto comparativo para la interpretación de restos hallados en contextos arqueológicos. Revista del Museo de Antropología. 2009; 2:169-180.
DA-12	Arica-Parinacota	Chile	Vicugna vicugna	18	-	63.04	15.79	15.12	13.25	12.32	Universidad de Chile
PE-2	Maricunga	Chile	Vicugna vicugna	26	-	63.77	19.97	17.33	16.25	14.85	This article
PE-2	Maricunga	Chile	Vicugna vicugna	26	-	62.52	19.47	17.49	15.44	13.71	This article
Fossa Individual 4 / Camelid 3	El Olivar	Chile	Lama sp.	29	3	73.73	22.32	21.48	16.75	16.75	This article
Fossa Individual 4 / Camelid 3	El Olivar	Chile	Lama sp.	29	3	75.73	22.5	21.19	17.26	18.17	This article
Fossa Individual 4 / Camelid 3	El Olivar	Chile	Lama sp.	29	3	73.82	22.18	20.78	16.85	17.09	This article
Fossa Individual 52 / Camelid 10	El Olivar	Chile	Lama sp.	29	10	67.85	18.77	20.62	16.06	14.93	This article
Fossa Individual 52 / Camelid 10	El Olivar	Chile	Lama sp.	29	10	68.17	21.06	19.14	15.86	14.82	This article
Fossa Individual 64 / Camelid 12	El Olivar	Chile	Lama sp.	29	12	73.8	23.52	23.09	16.96	18.24	This article
Fossa Individual 64 / Camelid 12	El Olivar	Chile	Lama sp.	29	12	73.03	21.76	21.8	17.86	17.95	This article
Fossa Individual 69 / Camelid 14	El Olivar	Chile	Lama sp.	29	14	75.77	22.17	20.34	17.31	15.83	This article
Fossa Individual 69 / Camelid 14	El Olivar	Chile	Lama sp.	29	14	76.29	22.24	19.65	17.7	16.37	This article
Fossa Individual 80 / Camelid 17	El Olivar	Chile	Lama sp.	29	17	78.4	22	20.75	17.08	17.73	This article
Fossa Individual 80 / Camelid 17	El Olivar	Chile	Lama sp.	29	17	78.52	22.21	20.72	17.2	17.76	This article
Fossa Individual 164 / Camelid 20	El Olivar	Chile	Lama sp.	29	20	63.88	21.65	18.02	16.87	15.71	This article
Fossa Individual 164 / Camelid 20	El Olivar	Chile	Lama sp.	29	20	63.05	21.02	18.57	17.36	15.78	This article
Fossa Individual 164 / Camelid 20	El Olivar	Chile	Lama sp.	29	20	62.84	21.58	18.55	17.17	15.63	This article
Fossa Individual 127 / Camelid 23	El Olivar	Chile	Lama sp.	29	23	68.25	21.49	20.28	17.58	-	This article
Fossa Individual 127 / Camelid 23	El Olivar	Chile	Lama sp.	29	23	68.46	21.73	18.92	16.3	16.38	This article
Fossa Individual 127 / Camelid 23	El Olivar	Chile	Lama sp.	29	23	68.08	21.61	18.89	17.05	16.31	This article
Fossa Individual 127 / Camelid 23	El Olivar	Chile	Lama sp.	29	23	67.85	21.61	19.85	17.6	16.56	This article
Fossa Individual 161 / Camelid 30	El Olivar	Chile	Lama sp.	29	30	74.34	21.73	20.48	18.15	17.58	This article
Fossa Individual 161 / Camelid 30	El Olivar	Chile	Lama sp.	29	30	73.52	22.46	21.48	17.65	16.37	This article
Fossa Individual 161 / Camelid 30	El Olivar	Chile	Lama sp.	29	30	74.06	21.74	20.87	17.22	-	This article
Fossa Individual 161 / Camelid 30	El Olivar	Chile	Lama sp.	29	30	72.91	22.26	20.77	18.03	17.52	This article
Fossa Individual 166 / Camelid 33	El Olivar	Chile	Lama sp.	29	33	74.62	23.8	20.74	18.28	17.7	This article
Fossa Individual 166 / Camelid 33	El Olivar	Chile	Lama sp.	29	33	74.01	22.44	20.46	18.28	17.41	This article
Fossa Individual 166 / Camelid 34	El Olivar	Chile	Lama sp.	29	34	72.15	21.88	20.23	18.52	18.25	This article
Fossa Individual 166 / Camelid 34	El Olivar	Chile	Lama sp.	29	34	72.4	22.17	20.21	18.4	18.35	This article
Fossa Individual 166 / Camelid 34	El Olivar	Chile	Lama sp.	29	34	72.8	21.86	20.55	18.4	17.75	This article
Fossa Individual 180 / Camelid 37	El Olivar	Chile	Lama sp.	29	37	68.85	21.26	19.98	16.6	15.85	This article
Fossa Individual 180 / Camelid 37	El Olivar	Chile	Lama sp.	29	37	69.53	21.22	19.54	16.03	15.54	This article
Fossa Individual 213 / Camelid 41	El Olivar	Chile	Lama sp.	29	41	67.31	22.09	20.81	17.47	16.49	This article
Fossa Individual 213 / Camelid 41	El Olivar	Chile	Lama sp.	29	41	67.86	22.06	20.01	17.48	16.2	This article
Fossa Individual 213 / Camelid 41	El Olivar	Chile	Lama sp.	29	41	67.71	21.99	19.88	17.62	16.45	This article
Fossa Individual 70 / Camelid 15	El Olivar	Chile	Lama sp.	29	15	76.3	22.7	20.4	18.3	17.5	This article
Fossa Individual 70 / Camelid 15	El Olivar	Chile	Lama sp.	29	15	74.9	22.7	19.6	18.6	17.9	This article
Fossa Individual 80 / Camelid 17	El Olivar	Chile	Lama sp.	29	17	78.5	21.3	20.9	17.1	16.7	This article
Fossa Individual 80 / Camelid 17	El Olivar	Chile	Lama sp.	29	17	78.9	21.6	21	-	-	This article
Fossa Individual 70 / Camelid 15	El Olivar	Chile	Lama sp.	29	15	74	21.7	21	-	-	This article
Fossa Individual 70 / Camelid 15	El Olivar	Chile	Lama sp.	29	15	-	22.1	20.3	-	-	This article
Fossa Individual 155 / Camelid 28	El Olivar	Chile	Lama sp.	29	28	73.5	21.6	20.7	16.9	15.7	This article
Fossa Individual 155 / Camelid 28	El Olivar	Chile	Lama sp.	29	28	74.1	22.2	20.3	17.7	16.7	This article
Fossa Individual 155 / Camelid 28	El Olivar	Chile	Lama sp.	29	28	73	21.6	20.3	17.4	15.9	This article
Fossa Individual 180 / Camelid 37	El Olivar	Chile	Lama sp.	29	37	69.1	21.5	19.4	-	16	This article
Fossa Individual 1 / Camelid 1	El Olivar	Chile	Lama sp.	29	1	75.2	23.5	21.3	18	17.3	This article
Fossa Individual 1 / Camelid 1	El Olivar	Chile	Lama sp.	29	1	74.3	23.4	21.1	17.5	17.3	This article
Fossa Individual 1 / Camelid 1	El Olivar	Chile	Lama sp.	29	1	74.3	23.2	21.3	17.7	17.3	This article
Fossa Individual 2 / Camelid 2	El Olivar	Chile	Lama sp.	29	2	67.5	20.2	19.3	16.8	15.6	This article
Fossa Individual 2 / Camelid 2	El Olivar	Chile	Lama sp.	29	2	66.6	19.8	19.6	16.4	15.1	This article
Fossa Individual 9 / Camelid 4	El Olivar	Chile	Lama sp.	29	4	67.4	20.2	18.8	18.3	16.6	This article
Fossa Individual 9 / Camelid 4	El Olivar	Chile	Lama sp.	29	4	68	20.8	18.3	17.6	17.7	This article
Fossa Individual 9 / Camelid 5	El Olivar	Chile	Lama sp.	29	5	70.9	19.9	20.6	16.3	15.7	This article
Fossa Individual 9 / Camelid 5	El Olivar	Chile	Lama sp.	29	5	-	-	-	16.1	16.1	This article
Fossa Individual 38 / Camelid 6	El Olivar	Chile	Lama sp.	29	6	76.9	23.4	22.9	18.7	18.6	This article
Fossa Individual 38 / Camelid 6	El Olivar	Chile	Lama sp.	29	6	78	23.6	21.5	18.7	18.6	This article
Fossa Individual 38 / Camelid 6	El Olivar	Chile	Lama sp.	29	6	77.7	23	21.8	17.9	18.4	This article
Fossa Individual 38 / Camelid 6	El Olivar	Chile	Lama sp.	29	6	77	23.1	22	18	18.3	This article
Fossa Individual 64 / Camelid 12	El Olivar	Chile	Lama sp.	29	12	71.7	22.2	21.4	18.1	17.9	This article
Fossa Individual 64 / Camelid 12	El Olivar	Chile	Lama sp.	29	12	73.2	22.5	21.9	18.1	17.8	This article
Fossa Individual 69 / Camelid 14	El Olivar	Chile	Lama sp.	29	14	76.6	21.8	19.9	17.6	15.6	This article
Fossa Individual 69 / Camelid 14	El Olivar	Chile	Lama sp.	29	14	77	21.5	20.3	17.3	15.7	This article
Fossa Individual 76 / Camelid 16	El Olivar	Chile	Lama sp.	29	16	71.8	21.1	19.7	16.3	15.5	This article
Fossa Individual 76 / Camelid 16	El Olivar	Chile	Lama sp.	29	16	71.6	20.6	19.5	-	-	This article
Fossa Individual 76 / Camelid 16	El Olivar	Chile	Lama sp.	29	16	71.2	21.5	19.5	16.5	15.7	This article
Fossa Individual 81 / Camelid 18	El Olivar	Chile	Lama sp.	29	18	71.4	22.2	20	17.6	14.8	This article
Fossa Individual 81 / Camelid 18	El Olivar	Chile	Lama sp.	29	18	69.7	22.2	19.7	17.5	15.2	This article
Fossa Individual 81 / Camelid 18	El Olivar	Chile	Lama sp.	29	18	71.3	22.3	20	17.3	14.8	This article
Fossa Individual 3 / Camelid 22	El Olivar	Chile	Lama sp.	29	22	69.7	21.4	21.3	16.8	16.5	This article
Fossa Individual 3 / Camelid 22	El Olivar	Chile	Lama sp.	29	22	70.7	21.4	21.1	17.1	16.5	This article
Fossa Individual 3 / Camelid 22	El Olivar	Chile	Lama sp.	29	22	70.4	21.3	20.7	16.7	-	This article
Fossa Individual 134 / Camelid 24	El Olivar	Chile	Lama sp.	29	24	-	22.8	22	-	-	This article
Fossa Individual 151 / Camelid 27	El Olivar	Chile	Lama sp.	29	27	72.3	22.7	21.8		16.3	This article
Fossa Individual 151 / Camelid 27	El Olivar	Chile	Lama sp.	29	27	73.6	22.7	21.7	-	-	This article
Fossa Individual 151 / Camelid 27	El Olivar	Chile	Lama sp.	29	27	73.5	22.6	21	-	-	This article
Fossa Individual 151 / Camelid 27	El Olivar	Chile	Lama sp.	29	27	72.2	22.6	21.3	-	16.7	This article
Fossa Individual 161 / Camelid 32	El Olivar	Chile	Lama sp.	29	32	70.7	22.3	21.3	17	15.2	This article
Fossa Individual 161 / Camelid 32	El Olivar	Chile	Lama sp.	29	32	71.4	22.4	20.8	17.2		This article
Fossa Individual 161 / Camelid 32	El Olivar	Chile	Lama sp.	29	32	-	22.1	20.9	-	15.4	This article
Fossa Individual 168 / Camelid 36	El Olivar	Chile	Lama sp.	29	36	67.7	22	19.4	-	-	This article
Fossa Individual 168 / Camelid 36	El Olivar	Chile	Lama sp.	29	36	68.9	21.8	19.3	-	-	This article
Fossa Individual 186 / Camelid 43	El Olivar	Chile	Lama sp.	29	43	71	21	20.3	17	15.7	This article
Fossa Individual 186 / Camelid 43	El Olivar	Chile	Lama sp.	29	43	69.3	21.2	20	-	-	This article
Fossa Individual 186 / Camelid 43	El Olivar	Chile	Lama sp.	29	43	-	20.7	20	-	-	This article
Fossa Individual 186 / Camelid 43	El Olivar	Chile	Lama sp.	29	43	70.9	22.1	20.2	17.1	16.4	This article
Fossa Individual 207 / Camelid 52	El Olivar	Chile	Lama sp.	29	52	71.6	21.24	20.96	16.8	17.08	This article
Fossa Individual 207 / Camelid 52	El Olivar	Chile	Lama sp.	29	52	71.67	21.23	21.11	17.4	16.91	This article
Fossa individual 191-196 / Camelid 55	El Olivar	Chile	Lama sp.	29	55	69.25	22.54	20.27	16.31	16.77	This article
Fossa individual 196 / Camelid 55	El Olivar	Chile	Lama sp.	29	55	68.64	22.22	20.2	16.77	16.37	This article
Fossa individual 208 / Camelid 57	El Olivar	Chile	Lama sp.	29	57	66.93	21.33	19.35	15.58	15.29	This article
Fossa individual 208 / Camelid 57	El Olivar	Chile	Lama sp.	29	57	67.26	21.68	20.22	15.61	15.2	This article
Fossa individual 208 / Camelid 57	El Olivar	Chile	Lama sp.	29	57	66.3	22.07	20.57	14.49	15.8	This article
Fossa individual 208 / Camelid 57	El Olivar	Chile	Lama sp.	29	57	66.64	21.27	19.57	15.6	15.05	This article
Camelid 47	El Olivar	Chile	Lama sp.	29	47	-	23.5	19.4	-	-	This article
Camelid 47	El Olivar	Chile	Lama sp.	29	47	69.4	23	19.8	-	-	This article
Fossa individual 190 / Camelid 48	El Olivar	Chile	Lama sp.	29	48	71.7	21.8	19.9	-	14.6	This article
Fossa individual 190 / Camelid 48	El Olivar	Chile	Lama sp.	29	48	71.1	21.7	20.4	16.2	15.4	This article
Fossa individual 155 / Camelid 28	El Olivar	Chile	Lama sp.	29	28	73.7	22.3	20.6	17.4	15.4	This article
Fossa individual 76 / Camelid 16	El Olivar	Chile	Lama sp.	29	16	72.2	21.4	19.7	16.6	15.3	This article
Fossa individual 81 / Camelid 18	El Olivar	Chile	Lama sp.	29	18	69.8	22.2	20	-	-	This article
Fossa individual 134 / Camelid 24	El Olivar	Chile	Lama sp.	29	24	72.4	22.9	22.2	18.3	16.5	This article
Fossa individual 214 / Camelid 59	El Olivar	Chile	Lama sp.	29	59	73.4	22.7	20.5	17.7	15.9	This article
Fossa individual 191-196 / Camelid 55	El Olivar	Chile	Lama sp.	29	55	69.3	22.6	20.1	16.3	15.5	This article
Fossa individual 207 / Camelid 52	El Olivar	Chile	Lama sp.	29	52	71.6	21.4	21.4	17.4	15.8	This article
Fossa individual 168 / Camelid 36	El Olivar	Chile	Lama sp.	29	36	-	-	-	17.4	15.1	This article
Fossa individual 180 / Camelid 37	El Olivar	Chile	Lama sp.	29	37	67.8	21.3	20	-	-	This article
Fossa individual 213 / Camelid 41	El Olivar	Chile	Lama sp.	29	41	68	21.7	19.7	17.3	14.8	This article
Fossa individual 182 / Camelid 46	El Olivar	Chile	Lama sp.	29	46	68.6	19.9	19.2	16	14	This article
Fossa individual 199 / Camelid 51	El Olivar	Chile	Lama sp.	29	51	78.3	23	21.8	17.7	15.6	This article
Fossa individual 166 / Camelid 33	El Olivar	Chile	Lama sp.	29	33	74.9	24.5	20.4	18.7	16.3	This article
Fossa individual 40 / Camelid 8	El Olivar	Chile	Lama sp.	29	8	74.1	22.1	20.9	-	-	This article
Fossa individual 1 / Camelid 1	El Olivar	Chile	Lama sp.	29	1	73.6	22.9	21.4	17.9	16.3	This article
Fossa individual 199 / Camelid 51	El Olivar	Chile	Lama sp.	29	51	78.3	21.7	21.5	16.7	15.7	This article
Fossa individual 199 / Camelid 51	El Olivar	Chile	Lama sp.	29	51	77.1	24.3	21.7	-	15.7	This article
Fossa individual 199 / Camelid 51	El Olivar	Chile	Lama sp.	29	51	78.6	22.2	21.7	17.6	16.2	This article
Fossa individual 209 / Camelid 56	El Olivar	Chile	Lama sp.	29	56	-	-	-	-	15.7	This article
Fossa individual 214 / Camelid 59	El Olivar	Chile	Lama sp.	29	59	72.9	22.3	21	17.6	16	This article
Fossa individual 214 / Camelid 59	El Olivar	Chile	Lama sp.	29	59	74	22.8	20.4	17.7	16.3	This article
Fossa individual 214 / Camelid 59	El Olivar	Chile	Lama sp.	29	59	72	22.1	20.9	17.5	16.2	This article
S2 File. Measurements of the anterior first phalanx El Olivar camelids and reference samples. The specimen used as a standard for LSI analysis is marked in black, and the camelids with polydactyly are indicated in grey.
