# Supplementary material for: Multi-proxy analysis of El Olivar camelids (1,090-1,440 cal AD): Evaluating the presence of llamas (Lama glama, Linnaeus 1758) in the Semiarid North of Chile before the arrival of the Inca
Source: PLoS One. 2025 May 28;20(5):e0323497. doi: 10.1371/journal.pone.0323497 (PMC12118933; doi:10.1371/journal.pone.0323497)
Supplement: S3 File — Specimens with polydactyly are included. (XLSX) [file pone.0323497.s003.xlsx]

## Sheet: S3 File
Statistics	GL	Bp	Dp	Bd	Dd
N	74	74	74	61	65
Min.	62.84	20.2	18.02	14.49	14.6
Max.	78.9	24.5	23.09	18.85	18.6
Sum.	5394.05	1646.61	1519.71	1061.76	1077.17
Mean	72.8926	22.2515	20.5366	17.4059	16.5719
Std. Error	0.437743	0.0946047	0.114331	0.111631	0.137914
Variance	14.1798	0.662303	0.967299	0.760148	1.23632
Stand. Dev.	3.76561	0.81382	0.983514	0.871865	1.1119
Medial	73.45	22.2	20.48	17.5	16.3
25 percentil	71.275	21.7	19.975	16.885	15.7
75 percentil	75.3325	22.7	21.3	18	17.7
Skewness	-0.625768	0.384744	-0.0889269	-0.836857	0.243208
Kurtosis	0.222538	0.581432	0.370674	1.1366	-1.16648
Geom. Mean	72.7943	22.2369	20.5132	17.3837	16.5354
Coeff. Var.	5.16597	3.65737	4.78907	5.00902	6.70955
S3 File. Univariate statistics of the measurements of the first anterior phalanges of camelids from the El Olivar site. Specimens with polydactyly are included.
