# Supplementary material for: Multi-proxy analysis of El Olivar camelids (1,090-1,440 cal AD): Evaluating the presence of llamas (Lama glama, Linnaeus 1758) in the Semiarid North of Chile before the arrival of the Inca
Source: PLoS One. 2025 May 28;20(5):e0323497. doi: 10.1371/journal.pone.0323497 (PMC12118933; doi:10.1371/journal.pone.0323497)
Supplement: S4 File — (XLSX) [file pone.0323497.s004.xlsx]

## Sheet: S4 File
Genbank accession	Species	Codename	Coverage	Mapped bp
SRR11097120	Lama glama	Llama1	36.06	76,137,632,369
SRR11905246	Lama glama	Llama2	12.27	25,891,921,464
SRR11905247	Lama glama	Llama3	11.79	24,882,345,564
SRR11905248	Lama glama	Llama4	15.53	32,765,851,118
SRR11905249	Lama guanicoe guanicoe	Guanicoe1	14.36	30,285,191,286
SRR11905250	Lama guanicoe guanicoe	Guanicoe2	13.47	28,396,079,361
SRR11905251	Lama guanicoe guanicoe	Guanicoe3	13.4	28,241,621,283
SRR11905252	Lama guanicoe guanicoe	Guanicoe4	9.97	21,023,588,685
SRR11905253	Vicugna pacos	Alpaca1	13.28	28,081,254,681
SRR11905254	Vicugna pacos	Alpaca2	13.56	28,669,001,006
SRR11905255	Vicugna pacos	Alpaca3	14.39	30,439,102,803
SRR11905256	Vicugna pacos	Alpaca4	13.23	27,965,779,047
SRR11905257	Vicugna pacos	Alpaca5	13.24	27,991,870,584
SRR11905258	Vicugna pacos	Alpaca6	12.13	25,646,012,504
SRR11905259	Vicugna pacos	Alpaca7	11.87	25,104,286,771
SRR11905260	Vicugna vicugna vicugna	Vicugna1	16.43	34,711,029,845
SRR11905261	Lama guanicoe cacsilensis	Cacsilensis1	13.27	27,986,767,101
SRR11905262	Vicugna vicugna vicugna	Vicugna2	15.51	32,768,785,002
SRR11905263	Vicugna vicugna vicugna	Vicugna3	8.34	17,593,504,145
SRR11905264	Vicugna vicugna vicugna	Vicugna4	13.66	28,857,851,837
SRR11905265	Vicugna vicugna mensalis	Mensalis1	12.21	25,806,730,252
SRR11905266	Vicugna vicugna mensalis	Mensalis2	12.61	26,647,324,911
SRR11905267	Vicugna vicugna mensalis	Mensalis3	13.49	28,495,838,836
SRR11905268	Lama glama	Llama5	12.76	26,939,070,459
SRR11905269	Lama glama	Llama6	13.47	28,445,439,118
SRR11905270	Lama glama	Llama7	13.57	28,647,250,176
SRR11905271	Lama glama	Llama8	12.88	27,184,427,142
SRR11905272	Lama guanicoe cacsilensis	Cacsilensis2	12.92	27,239,953,610
SRR11905273	Lama guanicoe cacsilensis	Cacsilensis3	12.39	26,122,163,064
SRR13340600	Vicugna pacos	Alpaca8	38.65	81,766,894,016
SRR13340601	Vicugna pacos	Alpaca9	40.48	85,635,421,191
SRR13340602	Vicugna pacos	Alpaca10	38.48	81,405,955,532
SRR13340603	Vicugna pacos	Alpaca11	39.31	83,159,783,049
SRR13340604	Vicugna pacos	Alpaca12	39.55	83,667,050,386
SRR13340605	Vicugna pacos	Alpaca13	39.03	82578377807
SRR15927273	Vicugna pacos	Alpaca14	39.46	83,375,752,284
SRR15966550	Lama glama	Llama9	40.37	85,204,592,657
SRR16008793	Lama guanicoe cacsilensis	Cacsilensis4	38.34	80,791,719,640
SRR16060509	Vicugna vicugna mensalis	Mensalis4	41.11	86,830,316,499
SRR16077698	Vicugna pacos	Alpaca15	39.1	82,594,039,185
SRR16097856	Vicugna pacos	Alpaca16	32.9	69,539,384,380
SRR26902344	Lama guanicoe cacsilensis	1g_GpuPe	13.4936	28483346222
SRR26902343	Lama guanicoe cacsilensis	3g_Gpu16	12.4164	26180505059
SRR26902332	Lama guanicoe cacsilensis	4g_Gpu03	14.1453	29815978892
SRR26902321	Lama guanicoe cacsilensis	5g_Gpu14	11.3053	23839713672
SRR26902311	Lama guanicoe cacsilensis	6g_Gpu17	15.599	32883250832
SRR26902310	Lama guanicoe guanicoe	7g_Gpa01	12.9176	27236716439
SRR26902309	Lama guanicoe guanicoe	8g_Gov03	13.2656	27969404529
SRR26902308	Lama guanicoe guanicoe	9g_Gmp06	12.037	25381817828
SRR26902307	Lama guanicoe guanicoe	10g_Gmp09	11.0459	23293742215
SRR26902306	Lama guanicoe guanicoe	11g_Gmp12	10.9697	23135456650
SRR26902342	Lama guanicoe guanicoe	12g_Gmp13A	10.9788	23164582418
SRR26902341	Lama guanicoe guanicoe	13g_Gmp19	15.6355	32952708245
SRR26902340	Lama guanicoe guanicoe	14g_ROC01	9.96977	21020942535
SRR26902339	Lama guanicoe guanicoe	15g_G2B2	14.8729	31388023319
SRR26902338	Lama guanicoe guanicoe	16g_Glp09	13.392	28235488014
SRR26902337	Lama guanicoe guanicoe	17g_Glp02	11.0427	23303728047
SRR26902336	Lama guanicoe guanicoe	18g_Glp07	11.0741	23366338362
SRR26902335	Lama guanicoe guanicoe	19g_Glp08	15.0534	31729707001
SRR26902334	Lama guanicoe guanicoe	20g_Glp10	14.9785	31564132116
SRR26902333	Lama guanicoe guanicoe	21g_Gba01	16.1219	33985599513
SRR26902331	Lama guanicoe guanicoe	22g_Gvch53	13.4661	28397028130
SRR26902330	Lama guanicoe guanicoe	23g_Gvch03	11.6737	24638485655
SRR26902329	Lama guanicoe guanicoe	24g_Gvch06	15.3195	32289791893
SRR26902328	Lama guanicoe guanicoe	25g_Gvch07	12.0538	25445693206
SRR26902327	Lama guanicoe guanicoe	26g_Gvch46	15.0538	31736060588
SRR26902326	Lama guanicoe guanicoe	27g_MS31	12.4516	26261230135
SRR26902325	Lama guanicoe guanicoe	28g_Telsen06	12.3844	26120304935
SRR26902324	Lama guanicoe guanicoe	29g_PVT805	15.2791	32252770864
SRR26902323	Lama guanicoe guanicoe	30g_Gtp17	15.1662	32012626103
SRR26902322	Lama guanicoe guanicoe	31g_Gtp15	11.2136	23652056282
SRR26902320	Lama guanicoe guanicoe	32g_Gtp20	11.6974	24674136544
SRR26902319	Lama guanicoe guanicoe	33g_Gtp22	10.4851	22121157773
SRR26902318	Lama guanicoe guanicoe	34g_Gtp26	15.0538	31736049093
SRR26902317	Lama guanicoe guanicoe	35g_12DNAG	15.0614	31792543263
SRR26902316	Lama guanicoe guanicoe	36g_Gtfp02	14.3631	30283042995
SRR26902315	Lama guanicoe guanicoe	37g_Gtf03	11.0994	23407977441
SRR26902314	Lama guanicoe guanicoe	38g_Gtf09	10.5429	22242971195
SRR26902313	Lama guanicoe guanicoe	39g_Gtf12	11.168	23556170346
SRR26902312	Lama guanicoe guanicoe	40g_Gtf15	11.231	23702010136
S4 File. Mapping information for the modern reference panel.
