# Supplementary material for: Multi-proxy analysis of El Olivar camelids (1,090-1,440 cal AD): Evaluating the presence of llamas (Lama glama, Linnaeus 1758) in the Semiarid North of Chile before the arrival of the Inca
Source: PLoS One. 2025 May 28;20(5):e0323497. doi: 10.1371/journal.pone.0323497 (PMC12118933; doi:10.1371/journal.pone.0323497)
Supplement: S5 File — Indicators of collagen preservation are included. Samples with poor preservation, indicated by C/N ratios, are presented in grey. (XLSX) [file pone.0323497.s005.xlsx]

## Sheet: S5 File
Sample	Laboratory	C/N	δ13C	δ15N	δ13C (Median)	δ15N (Median)
Camelid 33	University of Oxford	3.23	-15.6	6.8	-15.5	6.8
Camelid 33	University of Oxford	3.24	-15.4	6.8
Camelid 16	University of Oxford	3.24	-15.8	8.1	-15.9	8.1
Camelid 16	University of Oxford	3.22	-16	8.2
Camelid 22	University of Oxford	3.23	-16.2	5.4	-16.1	5.3
Camelid 22	University of Oxford	3.23	-16	5.3
Camelid 57	University of Oxford	3.23	-15.7	6.7	-15.8	6.6
Camelid 57	University of Oxford	3.23	-15.9	6.6
Camelid 3	University of Oxford	3.21	-15.8	6.1	-15.8	6.1
Camelid 3	University of Oxford	3.21	-15.7	6.1
Camelid 4	University of Oxford	3.27	-16.3	5.8	-16.3	5.9
Camelid 4	University of Oxford	3.27	-16.4	5.9
Camelid 12	University of Oxford	3.25	-17.6	10.8	-17.7	10.8
Camelid 12	University of Oxford	3.25	-17.7	10.7
Camelid 27	University of Oxford	3.24	-16.8	7.4	-16.8	7.3
Camelid 27	University of Oxford	3.23	-16.8	7.3
Camelid 29	University of Oxford	3.2	-16.6	7.6	-16.8	7.6
Camelid 29	University of Oxford	3.21	-16.9	7.5
Camelid 52	University of Oxford	3.22	-16	7.4	-15.9	7.5
Camelid 52	University of Oxford	3.22	-15.8	7.6
Camelid 55	University of Oxford	3.19	-16	6.6	-16	6.6
Camelid 55	University of Oxford	3.19	-16.1	6.5
Camelid 59	University of Oxford	3.2	-16.7	7.6	-16.7	7.6
Camelid 59	University of Oxford	3.19	-16.7	7.6
Camelid 39	Universidad de Antofagasta	3.3	-17.26	6.19	-	-
Camelid 20	Universidad de Antofagasta	2.9	-15.56	6.79	-	-
Camelid 25	Universidad de Antofagasta	4.2	-19.18	1.67	-	-
Camelid 41	Universidad de Antofagasta	3.1	-17.03	6.26	-	-
Camelid 48	Universidad de Antofagasta	3.1	-17.06	6.9	-	-
Camelid 24	Universidad de Antofagasta	2.8	-22.02	-4.68	-	-
Camelid 28	Universidad de Antofagasta	4	-20.35	2.85	-	-
S5 File. Carbon and nitrogen isotopic results for camelids from El Olivar. Indicators of collagen preservation are included. Samples with poor preservation, indicated by C/N ratios, are presented in grey.
